# Supplementary material for: The fecal microbiota of patients with pancreatic ductal adenocarcinoma and autoimmune pancreatitis characterized by metagenomic sequencing
Source: J Transl Med. 2021 May 18;19:215. doi: 10.1186/s12967-021-02882-7 (PMC8130326; doi:10.1186/s12967-021-02882-7)
Supplement: Supplementary file 1 — Additional file 1: Table S1. Statistics for the Illumina metagenomic sequencing data. [file 12967_2021_2882_MOESM1_ESM.xlsx]

## Sheet: Table S1
Table S1 Statistics for the Illumina metagenomic sequencing data
	RawReads	RawBases	CleanReads	%CleanReads	CleanBases	%CleanBases	HostReads	%HostReads	HostBases	%HostBases
F1BJ	37517530	5627629500	35354988	0.942359	4324813973	0.768497	3363	8.96381e-05	386481	6.86756e-05
F1BK	46654480	6998172000	43628280	0.935136	5202994979	0.743479	4078	8.74085e-05	455069	6.50268e-05
F1BN	45050088	6757513200	42205241	0.936851	5109543000	0.756128	3631	8.05992e-05	399658	5.91428e-05
F1GW	45073474	6761021100	40910958	0.90765	5043635173	0.745987	333328	0.00739521	39530692	0.00584685
F1GV	30982082	4647312300	29233645	0.943566	3411513475	0.734083	3266	0.000105416	332456	7.15373e-05
F1BH	55733486	8360022900	51784154	0.929139	6270069681	0.750006	12701	0.000227888	1344591	0.000160836
F1BG	35797676	5369651400	33739318	0.9425	4280654501	0.797194	5725	0.000159927	676433	0.000125973
F1CK	49299444	7394916600	46413269	0.941456	5897954454	0.797569	15660	0.000317651	1717171	0.00023221
F1CA	33254508	4988176200	32265140	0.970249	4011907454	0.804283	1342	4.03554e-05	148251	2.97205e-05
F1CF	46274952	6941242800	43983588	0.950484	5638598608	0.812333	4056	8.765e-05	465891	6.71192e-05
F29M	27377836	4106675400	26612421	0.972043	3310971895	0.806241	870	3.17775e-05	101686	2.47611e-05
F1CE	33241990	4986298500	31816882	0.957129	3990846745	0.800363	1163	3.49859e-05	132475	2.65678e-05
F1C8	52807496	7921124400	50210347	0.950819	6330961040	0.79925	2108	3.99186e-05	246169	3.10775e-05
F1C7	47822364	7173354600	45402338	0.949396	5709042644	0.795868	2528	5.28623e-05	294251	4.102e-05
F1EP	39905700	5985855000	37773166	0.946561	4654555490	0.777592	3308	8.28954e-05	375840	6.2788e-05
F1ER	46104294	6915644100	43818742	0.950426	5355977752	0.774473	2192	4.75444e-05	250486	3.62202e-05
F1ET	52881290	7932193500	49498551	0.936031	6148097262	0.775082	3969	7.50549e-05	465342	5.8665e-05
F1EN	42323726	6348558900	39302389	0.928614	4847724405	0.763594	2841	6.71255e-05	327902	5.16498e-05
F1GU	69145860	10371879000	63285188	0.915242	7715452722	0.743882	4465	6.45736e-05	496151	4.78362e-05
F1EM	53712122	8056818300	50381775	0.937996	6219304598	0.771931	3968	7.38753e-05	437026	5.4243e-05
F1C6	49438550	7415782500	47136754	0.953441	5974334434	0.805624	2189	4.42772e-05	261483	3.52603e-05
F1EJ	51395904	7709385600	48129641	0.936449	5940323831	0.770531	2795	5.43818e-05	321583	4.17132e-05
F1ED	60907484	9136122600	56302169	0.924388	7239176780	0.792369	3514	5.76941e-05	419996	4.59709e-05
F1EF	42974688	6446203200	40598627	0.94471	4921781790	0.763516	8810	0.000205004	987021	0.000153117
F1YE	63007400	9451110000	57474125	0.912181	6988406391	0.739427	6839	0.000108543	789425	8.35272e-05
F1EB	45775162	6866274300	42878865	0.936728	5312750047	0.773746	2142	4.67939e-05	248467	3.61866e-05
F1FD	49743370	7461505500	45933814	0.923416	5567321707	0.746139	6245	0.000125544	700329	9.38589e-05
F1YD	46227250	6934087500	42344019	0.915997	4939978982	0.712419	19434	0.000420401	2220574	0.00032024
F1FB	38741010	5811151500	35710144	0.921766	4349085698	0.748403	2965	7.65339e-05	330875	5.69379e-05
F1FA	46084446	6912666900	42920784	0.931351	5191455875	0.751006	2782	6.03674e-05	315347	4.56187e-05
F1F8	53299806	7994970900	48892335	0.917308	5915605915	0.739916	4810	9.02442e-05	527925	6.60321e-05
F1F9	41154048	6173107200	38171685	0.927532	4628538536	0.749791	18793	0.00045665	2191005	0.000354927
F1F6	42552376	6382856400	40468061	0.951018	4668658820	0.731437	8780	0.000206334	902209	0.000141349
F1F3	61485104	9222765600	56748154	0.922958	6913607311	0.749624	3665	5.96079e-05	406515	4.40773e-05
F1F4	32482978	4872446700	30879824	0.950646	3125382229	0.64144	14461	0.000445187	1378059	0.000282827
F1F5	43913840	6587076000	40969999	0.932963	5124897746	0.778023	39454	0.000898441	4867899	0.000739008
F1F2	57592202	8638830300	54250198	0.941971	6760180342	0.782534	4247	7.37426e-05	489657	5.66809e-05
F1F0	45875050	6881257500	42948194	0.936199	5189633175	0.754169	134376	0.00292917	14197860	0.00206327
F1EY	35527828	5329174200	32663408	0.919375	3992597925	0.749196	512291	0.0144194	62102858	0.0116534
F1EV	48613432	7292014800	45058246	0.926868	5493178967	0.753314	3940	8.10476e-05	450151	6.1732e-05
F1EX	57868086	8680212900	53597050	0.926194	6483309330	0.746907	9225	0.000159414	1057396	0.000121817
F1G9	36504616	5475692400	34188153	0.936543	4163445770	0.760351	2062	5.6486e-05	233907	4.27173e-05
F2TP	26089220	3913383000	24169750	0.926427	2934486674	0.749859	152736	0.00585437	17660987	0.00451297
F1G5	47830096	7174514400	44944631	0.939673	5539485815	0.772106	4935	0.000103178	578965	8.06974e-05
F1G7	36385556	5457833400	34612423	0.951268	4281609394	0.784489	1629	4.47705e-05	180726	3.31131e-05
F1G4	42564326	6384648900	40904061	0.960994	5100540838	0.798876	3010	7.07165e-05	351166	5.50016e-05
F1YC	63110120	9466518000	57271189	0.90748	6822050122	0.72065	6167	9.77181e-05	718705	7.59207e-05
F1G3	55073870	8261080500	51220308	0.930029	6516451633	0.788813	3070	5.57433e-05	366794	4.44002e-05
F1G1	40724712	6108706800	38192770	0.937828	4681117060	0.766302	2552	6.26647e-05	282369	4.6224e-05
F1FW	47646806	7147020900	44248251	0.928672	5418688972	0.758174	5145	0.000107982	597307	8.35743e-05
F1FU	62180748	9327112200	57592291	0.926208	7009181386	0.751485	3596	5.78314e-05	395288	4.23805e-05
F1FT	62676340	9401451000	57522257	0.917767	6984110908	0.742876	5278	8.42104e-05	610787	6.49673e-05
F1FP	50119214	7517882100	46763026	0.933036	5715787326	0.760292	1723	3.4378e-05	188962	2.5135e-05
F1M6	44012578	6601886700	41616989	0.94557	5145064723	0.779332	113959	0.00258924	12929535	0.00195846
F2TV	21090092	3163513800	19946527	0.945777	2474432718	0.782179	1373	6.51017e-05	156332	4.94172e-05
F1M4	40864956	6129743400	38050842	0.931136	4705416907	0.767637	2055	5.02876e-05	231965	3.78425e-05
F1M3	47079966	7061994900	43175766	0.917073	5266184640	0.745708	923661	0.019619	113096392	0.0160148
F1M0	41801342	6270201300	39466799	0.944151	4792222195	0.764285	3331	7.96864e-05	367496	5.86099e-05
F1KX	41068704	6160305600	37786232	0.920074	4676274044	0.759098	2709	6.59626e-05	311212	5.05189e-05
F1KY	36699098	5504864700	34576266	0.942156	4252861317	0.772564	3057	8.32991e-05	345614	6.27834e-05
F2TN	26935368	4040305200	25229117	0.936654	3264779425	0.808053	2612	9.69729e-05	289194	7.15773e-05
F1KU	39355886	5903382900	37192231	0.945023	4625914755	0.783604	2531	6.43106e-05	289419	4.9026e-05
F1KW	31982304	4797345600	30061346	0.939937	3717408690	0.774889	3119	9.75227e-05	347229	7.23794e-05
F1KT	32618196	4892729400	31088777	0.953111	3951866787	0.807702	152433	0.00467325	17560664	0.00358913
F1HC	48316850	7247527500	45744951	0.94677	5929756641	0.818176	2089	4.32354e-05	252782	3.48784e-05
F1HD	41411964	6211794600	38689383	0.934256	4900177350	0.788851	3926	9.48035e-05	449882	7.24238e-05
F1HA	45471730	6820759500	43061509	0.946995	5540614756	0.812316	4070	8.95062e-05	473988	6.9492e-05
F1H9	36955050	5543257500	34769627	0.940863	4169067823	0.752097	4133	0.000111839	428215	7.72497e-05
F1FE	44664686	6699702900	41352206	0.925837	5013569540	0.748327	2457	5.50099e-05	271239	4.04852e-05
F1KR	38481588	5772238200	36564113	0.950172	4508350294	0.78104	1622	4.215e-05	184744	3.20056e-05
F1HB	42712294	6406844100	40578025	0.950032	5207291133	0.81277	7251	0.000169764	814585	0.000127143
F1MC	55781040	8367156000	52431686	0.939955	6732711566	0.80466	2324	4.16629e-05	271408	3.24373e-05
F1HN	34741206	5211180900	33454111	0.962952	4021157975	0.77164	1315	3.78513e-05	149522	2.86925e-05
F1MA	39480228	5922034200	37879888	0.959465	4197829769	0.708849	5081	0.000128697	550748	9.29998e-05
F2B2	28855282	4328292300	26961830	0.934381	3328102156	0.768918	2702	9.36397e-05	312164	7.21217e-05
F1MB	59813664	8972049600	56163466	0.938974	7254620929	0.80858	3835	6.41158e-05	463526	5.16633e-05
F2UD	24672764	3700914600	23545964	0.95433	2620449281	0.708055	4175	0.000169215	413459	0.000111718
F1M9	73847648	11077147200	69184300	0.936852	8521245731	0.769264	5643	7.64141e-05	657534	5.93595e-05
F1KP	37273402	5591010300	35151903	0.943083	4369989251	0.78161	2708	7.26523e-05	303073	5.42072e-05
F1KN	40250108	6037516200	37898535	0.941576	4652593680	0.770614	2957	7.34656e-05	325350	5.38881e-05
F1KM	31038258	4655738700	29258276	0.942652	3757454098	0.807059	6213	0.000200172	757362	0.000162673
F1KJ	35886110	5382916500	33257557	0.926753	4246912508	0.788961	1770	4.93227e-05	211025	3.92027e-05
F1KK	61844072	9276610800	58385262	0.944072	7558191736	0.814758	3578	5.78552e-05	436808	4.7087e-05
F1KF	37742258	5661338700	35647589	0.944501	4409121408	0.778813	25325	0.000670999	3104240	0.000548323
F1KG	34760644	5214096600	32837494	0.944675	4067994120	0.780192	49253	0.00141692	6062242	0.00116266
F1KH	46859722	7028958300	44951164	0.959271	5780040514	0.822318	5889	0.000125673	702774	9.99827e-05
F1KE	32023776	4803566400	30632216	0.956546	3754105538	0.781525	40299	0.00125841	4852271	0.00101014
F1KD	47307638	7096145700	44539790	0.941493	5670361539	0.799076	2374	5.01822e-05	276210	3.89239e-05
F2B1	27214856	4082228400	25653180	0.942617	3090672220	0.757104	1744	6.40826e-05	199948	4.89801e-05
F1KA	32158126	4823718900	30393550	0.945128	3896870175	0.807856	1360890	0.0423187	174747875	0.0362268
FA	64115450	9617317500	59606468	0.929674	7263543645	0.755257	11950	0.000186383	1376256	0.000143102
R043	57842834	8676425100	52799389	0.912808	6373008572	0.73452	2288	3.95555e-05	254559	2.93392e-05
R051	41486172	6222925800	37666014	0.907917	4417432530	0.709864	2323	5.59946e-05	261074	4.19536e-05
R070	50120180	7518027000	45729939	0.912406	5420171801	0.720957	2592	5.17157e-05	274475	3.65089e-05
R071	48911374	7336706100	44440917	0.908601	5225809033	0.712283	2240	4.57971e-05	234043	3.19003e-05
R054	63623196	9543479400	57738805	0.907512	6753969641	0.707705	3374	5.3031e-05	369229	3.86891e-05
