# Supplementary material for: The fecal microbiota of patients with pancreatic ductal adenocarcinoma and autoimmune pancreatitis characterized by metagenomic sequencing
Source: J Transl Med. 2021 May 18;19:215. doi: 10.1186/s12967-021-02882-7 (PMC8130326; doi:10.1186/s12967-021-02882-7)
Supplement: Supplementary file 2 — Additional file 2: Table S2. Denovo assembly of high-quality metagenomic shotgun sequencing data. [file 12967_2021_2882_MOESM2_ESM.xlsx]

## Sheet: Table S2
Table S2 Denovo assembly of high-quality metagenomic shotgun sequencing data
	ContigNum	ContigLen	ContigN50	ContigN90	ScaffoldNum	ScaffoldLen	ScaffoldN50	ScaffoldN90	ScaftigNum	ScaftigLen	ScaftigN50	ScaftigN90
F1BJ	243502	93413599	490	197	193522	90511639	633	204	32713	48513008	2087	612
F1BK	388031	196074675	921	205	282433	190712908	1655	223	66159	129956028	3914	688
F1BN	690085	288568838	513	203	582643	282879176	616	210	106457	151429011	1889	599
F1GW	147113	88221460	1302	224	116493	86564702	2465	238	26702	61068681	7094	714
F1GV	516977	192357261	474	191	466754	188664328	490	197	81147	93120963	1290	586
F1BH	397579	157543325	495	196	311771	153211503	700	204	51782	82474711	2535	618
F1BG	238898	103554603	589	205	205940	101458786	701	210	37038	57613881	2175	631
F1CK	560642	260993823	699	207	479736	255705052	804	215	99144	156379890	2239	628
F1CA	325524	162821672	794	215	297478	160721885	826	221	66958	100540578	2106	633
F1CF	347680	173364779	848	211	278062	169140706	1187	222	59207	110368257	3596	665
F29M	231591	106099323	597	212	219542	105225026	612	214	44738	59056527	1581	601
F1CE	540870	203348308	440	200	478542	198909219	468	205	74139	94560977	1483	581
F1C8	344243	165150881	763	209	273886	160903305	1056	219	63767	105188179	2490	650
F1C7	280603	158780162	1413	213	221116	155342172	2514	225	47889	110045927	5268	751
F1EP	738251	295862871	491	202	658159	290080274	524	207	110490	148705191	1674	595
F1ER	694453	297928915	553	204	624505	292765347	581	210	106852	158658890	2181	607
F1ET	535615	241922742	667	204	444176	236101664	808	213	90646	143517704	2334	629
F1EN	302092	163669407	979	218	245716	160295076	1398	231	55075	108492419	4474	672
F1GU	499956	261199963	899	214	405758	255571354	1216	226	96043	171406197	3137	660
F1EM	659702	268533924	514	201	563960	262111028	581	207	94036	140654824	2189	606
F1C6	239032	130455305	1439	204	180727	126996723	2956	220	36550	90258338	7962	751
F1EJ	516595	225571418	611	203	439740	220527620	720	210	80394	128029862	2407	629
F1ED	388132	151572723	481	201	316321	147324828	580	211	58894	77159432	1565	585
F1EF	846095	316936274	442	197	762078	310952173	463	202	123827	146743926	1343	579
F1YE	397020	208755289	936	217	336598	204842783	1113	225	77876	136554939	2706	670
F1EB	362598	146369363	511	200	308531	142786496	597	206	49703	76470117	2325	616
F1FD	391244	191326977	705	212	353919	188885706	763	216	72447	114531756	2380	624
F1YD	483510	187816429	483	194	430227	184301886	517	199	72109	93620193	1557	589
F1FB	347023	175450896	806	214	302260	172588244	929	221	72200	112128243	2131	638
F1FA	466544	214582982	657	207	417854	211281457	717	212	85762	125569396	1984	620
F1F8	284938	103802813	443	192	241788	100958043	496	199	36859	49198835	1653	591
F1F9	286242	122388236	589	199	250951	119995637	656	205	44073	67762067	2166	625
F1F6	333014	156976722	788	199	309053	155202453	814	203	58468	93811087	2360	658
F1F3	541590	274118856	886	212	454357	268298032	1042	221	102166	176498681	2760	657
F1F4	489833	162251941	420	167	445575	159056172	434	172	66804	72706693	1192	584
F1F5	519954	165928712	396	169	414864	158358698	451	192	60540	73111533	1354	581
F1F2	840876	313818611	447	199	748179	306955966	468	204	117732	146865704	1468	588
F1F0	398725	198787613	795	209	363712	196389179	865	213	79446	123826937	2256	640
F1EY	291759	122280073	547	199	238360	118957960	717	206	40068	67274906	2802	627
F1EV	508523	241717683	691	210	454087	237909422	749	215	84418	141508506	2895	632
F1EX	369647	221512029	1465	219	330380	218957423	1832	224	67547	151093449	5277	727
F1G9	297008	140244296	653	210	263685	138021855	731	215	46222	80875182	3595	631
F2TP	386087	152377545	471	198	350168	149972017	509	202	57814	75404290	1507	593
F1G5	353320	127745724	419	196	303985	124510178	463	201	44934	58319849	1579	581
F1G7	355265	160794551	618	209	317747	158224034	678	214	63187	91860270	1949	616
F1G4	373833	166622860	705	201	331641	163496303	749	208	71322	99431254	1788	624
F1YC	592473	301487148	924	210	502496	295629924	1103	219	111811	195093875	2889	666
F1G3	438021	191604817	597	206	365217	186980758	729	214	71663	109749154	2223	620
F1G1	381284	212358629	1008	220	339982	209617627	1115	226	77078	139794435	3118	667
F1FW	487570	238369779	770	209	396405	232839003	1048	218	81636	148606078	3390	655
F1FU	522632	252608399	865	204	414945	245921652	1173	216	87883	161102163	3254	668
F1FT	587131	285854838	817	206	491212	280037517	1018	215	102384	178976521	2865	661
F1FP	518482	232866557	659	205	439178	227588077	759	213	94241	137921587	1899	619
F1M6	372453	168557631	638	204	325180	165297090	713	210	58298	97049240	3114	624
F2TV	291187	151136520	792	222	271104	149710386	822	226	66997	94905629	1834	626
F1M4	259725	134821651	855	215	211064	131928663	1331	224	43600	86708076	4292	680
F1M3	142874	56409181	743	135	106066	54269928	2341	188	14849	33773320	5305	749
F1M0	566885	237876341	560	198	510302	233831762	594	202	84007	127087426	2238	620
F1KX	304527	194013533	1502	232	250246	190913421	2215	249	63840	139572138	5025	720
F1KY	390805	142526295	395	200	357692	140177277	409	204	46158	59789033	1578	576
F2TN	319662	164451398	796	221	285319	162230655	874	227	68974	103877090	2003	633
F1KU	420454	168642473	493	204	381902	165888744	520	208	68947	84634309	1387	586
F1KW	382908	183299736	692	211	348205	180843952	734	216	68181	107354050	2351	629
F1KT	382965	165681897	536	208	353411	163557573	560	211	56500	86597596	2349	616
F1HC	815832	336941971	527	205	711386	329659389	571	212	134316	177682923	1619	594
F1HD	424710	172476089	523	202	368726	168620566	580	209	66725	90646358	1701	601
F1HA	499806	235004323	732	207	415372	229364501	897	217	88555	144717866	2520	640
F1H9	542551	246452694	681	205	485680	242389802	722	211	102103	144151378	1859	623
F1FE	383983	184419283	733	207	338016	181377470	829	213	63120	110121194	3003	646
F1KR	373271	139654679	418	202	336732	137090083	442	205	48551	62596230	1633	583
F1HB	394213	204817654	797	221	353605	202053642	863	227	84636	130046778	2243	627
F1MC	514303	217172970	567	204	442743	212305295	644	212	86238	119636115	1770	609
F1HN	423273	168599179	506	196	384599	165718361	524	201	61500	85043046	1810	605
F1MA	586727	159022738	351	115	479263	151057655	375	163	62347	59297697	984	561
F2B2	211987	113480076	852	218	189345	112104248	963	223	44516	73481710	2415	643
F1MB	445233	183383631	532	202	376204	178832877	608	210	65922	98391554	2186	604
F2UD	392380	140009237	437	184	366187	138084825	446	187	57823	64185968	1202	583
F1M9	429491	227054316	947	215	358450	222575738	1282	223	79892	149133685	3230	684
F1KP	214881	87821249	620	195	168259	84764473	790	208	38309	52030526	1604	616
F1KN	312165	120567918	466	198	266301	117363218	524	205	37036	59255213	2725	621
F1KM	436305	179819290	568	198	357088	174659862	692	209	71020	100813155	1827	611
F1KJ	283140	153356977	1020	218	217590	149573816	1463	235	56299	105059319	3541	673
F1KK	481757	205499177	626	200	380930	198947347	784	213	76007	119936790	2376	623
F1KF	661491	274859717	510	205	590995	269993044	548	210	102147	141366373	1774	598
F1KG	199731	59353766	363	129	161234	56602363	407	189	21834	23349088	1102	565
F1KH	586714	240907316	548	202	513334	235637202	594	208	100428	129844605	1551	599
F1KE	433793	185192814	559	208	401819	182825852	579	212	78798	99216254	1542	602
F1KD	308771	144379018	790	201	244772	140428275	1150	212	45227	89299670	4423	672
F2B1	411394	173646375	548	201	376743	171206027	576	205	66399	92314433	1812	602
F1KA	416903	199354720	694	215	367502	195939699	757	222	83043	119992886	1863	617
FA	364261	193635990	1214	209	298412	189264432	1635	219	55586	127778762	7080	720
R043	762315	285722373	455	193	642458	277890047	523	200	102072	139648678	1730	598
R051	390636	173531368	692	197	333830	169911471	819	204	60051	101534549	2654	653
R070	497515	209465128	560	200	419043	204507059	656	207	72984	114013612	2301	617
R071	580675	238053882	577	196	477743	231539304	683	206	99984	133020044	1529	607
R054	717907	299898214	577	195	612547	292871709	643	202	102951	164334359	2617	618
