# Supplementary material for: The fecal microbiota of patients with pancreatic ductal adenocarcinoma and autoimmune pancreatitis characterized by metagenomic sequencing
Source: J Transl Med. 2021 May 18;19:215. doi: 10.1186/s12967-021-02882-7 (PMC8130326; doi:10.1186/s12967-021-02882-7)
Supplement: Supplementary file 3 — Additional file 3: Table S3. Differentially enriched gut microbiota at every level between groups using MetaPhlAn2 method. Taxon with a p. adj < 0.2 (FDR-corrected Kruskal–Wallis test) were shown. FDR-corrected Kruskal–Wallis test was followed by Steel–Dwass test for pairwise comparisons. Threshold of p-value (Steel–Dwass test) was set at 0.05. [file 12967_2021_2882_MOESM3_ESM.xlsx]

## Sheet: Table S3
Table S3. Differentially enriched gut microbiota at every level between groups using MetaPhlAn2 method.Taxon with a p. adj ＜0.2 (FDR-corrected Kruskal-Wallis test） were shown. FDR-corrected Kruskal-Wallis test was followed by Steel-Dwass test for pairwise comparisons. Threshold of p-value (Steel-Dwass test) was set at 0.05.
a. Differentially enriched bacteria between groups at phlum level
Taxonname	AIP	HC	PDAC	H	pval	p.adj	t(HC:PDAC)	t(HC:AIP)	t(PDAC:AIP)	p(HC:PDAC)	p(HC:AIP)	p(PDAC:AIP)
p__Firmicutes	46.8321	56.6238	39.7181	12.5296	0.00190206	0.032335	3.50449	2.18863	1.27558	0.00132921	0.0731082	0.408997
p__Proteobacteria	6.78919	2.43291	6.72574	7.54543	0.0229896	0.184862	2.8197	0.913046	1.5844	0.013335	0.632031	0.252357
p__Fusobacteria	0.0144037	0.113436	0.547237	6.8455	0.0326226	0.184862	2.17964	0.126589	2.17376	0.0746775	0.991204	0.0757195
b. Differentially enriched bacteria between groups at class level
Taxonname	AIP	HC	PDAC	H	pval	p.adj	t(HC:PDAC)	t(HC:AIP)	t(PDAC:AIP)	p(HC:PDAC)	p(HC:AIP)	p(PDAC:AIP)
c__Clostridia	37.1781	48.7139	30.3168	11.9534	0.00253723	0.0710424	3.43735	2.05435	1.34272	0.00170144	0.0995419	0.371472
c__Gammaproteobacteria	5.93538	1.50137	5.84986	9.17622	0.010172	0.142409	3.06139	1.31586	1.61126	0.0062376	0.386276	0.240812
c. Differentially enriched bacteria between groups at order level
Taxonname	AIP	HC	PDAC	H	pval	p.adj	t(HC:PDAC)	t(HC:AIP)	t(PDAC:AIP)	p(HC:PDAC)	p(HC:AIP)	p(PDAC:AIP)
o__Clostridiales	37.1781	48.7139	30.3168	11.9534	0.00253723	0.0989519	3.43735	2.05435	1.34272	0.00170144	0.0995419	0.371472
o__Enterobacteriales	5.7259	1.35956	5.54929	9.35333	0.00930999	0.181545	3.10167	0.939901	1.86637	0.00546414	0.614988	0.148531
d. Differentially enriched bacteria between groups at family level
Taxonname	AIP	HC	PDAC	H	pval	p.adj	t(HC:PDAC)	t(HC:AIP)	t(PDAC:AIP)	p(HC:PDAC)	p(HC:AIP)	p(PDAC:AIP)
f__Eubacteriaceae	11.6329	15.2475	5.2137	18.8296	8.15098e-05	0.00611323	3.66561	0.657931	3.79988	0.000721615	0.787858	0.000425287
f__Ruminococcaceae	14.137	22.1824	14.0841	13.4317	0.00121156	0.0454333	3.27623	3.00768	0.537086	0.0030211	0.00742284	0.853047
e. Differentially enriched bacteria between groups at genus level
Taxonname	AIP	HC	PDAC	H	pval	p.adj	t(HC:PDAC)	t(HC:AIP)	t(PDAC:AIP)	p(HC:PDAC)	p(HC:AIP)	p(PDAC:AIP)
g__Megamonas	1.77233	4.32053	0.689028	24.2695	5.36972e-06	0.000826937	4.57269	3.36818	1.88407	1.43567e-05	0.00218394	0.143268
g__Faecalibacterium	9.22417	13.308	6.79883	20.3827	3.74926e-05	0.00288693	4.33697	2.80628	1.94694	4.29459e-05	0.0138858	0.125693
g__Eubacterium	11.6329	15.2475	5.2137	18.8296	8.15098e-05	0.00418417	3.66561	0.657931	3.79988	0.000721615	0.787858	0.000425287
g__Veillonella	2.36977	0.260277	2.66617	13.5125	0.00116356	0.044797	2.60546	3.61273	0.617649	0.0248807	0.000884319	0.810456
g__Coprococcus	2.45135	1.99917	1.15264	12.7424	0.00171011	0.0526714	2.78469	0.403073	3.33452	0.0148136	0.914349	0.00246183
g__Escherichia	4.92194	0.765528	3.71702	11.0408	0.00400418	0.102774	3.19566	1.0876	2.25576	0.00398658	0.521761	0.0622117
f. Differentially enriched bacteria between groups at species level
Taxonname	AIP	HC	PDAC	H	pval	p.adj	t(HC:PDAC)	t(HC:AIP)	t(PDAC:AIP)	p(HC:PDAC)	p(HC:AIP)	p(PDAC:AIP)
s__Eubacterium_rectale	8.79759	12.4648	2.78277	27.3947	1.12545e-06	0.000446804	4.71293	1.16816	4.17584	7.29018e-06	0.472266	8.80217e-05
s__Bacteroides_dorei	0.448339	2.28183	0.755391	23.2553	8.91623e-06	0.00176987	3.19566	4.40592	2.35072	0.00398658	3.1345e-05	0.0491183
s__Clostridium_clostridioforme	0.0142853	0.00326031	0.576808	21.071	2.65758e-05	0.00351687	4.22454	1.15508	3.007	7.10486e-05	0.480202	0.00743917
s__Faecalibacterium_prausnitzii	9.22417	13.308	6.79883	20.3827	3.74926e-05	0.00372114	4.33697	2.80628	1.94694	4.29459e-05	0.0138858	0.125693
s__Roseburia_intestinalis	1.72062	1.39972	0.349414	17.4465	0.000162757	0.0129026	3.60652	0.208145	3.64586	0.00090553	0.976399	0.000778816
s__Veillonella_atypica	0.260689	0.0218269	0.385194	17.085	0.000195001	0.0129026	3.28327	3.8911	0.397107	0.00294778	0.000293942	0.916758
s__Bacteroides_faecis	0.0151966	0.0796475	0.251071	16.57	0.000252273	0.0143075	0.578169	3.83868	3.17613	0.831796	0.000363823	0.00425962
s__Streptococcus_pasteurianus	0.405641	0.0442872	0	15.1869	0.000503735	0.0249978	1.42539	2.40563	3.39946	0.32776	0.0426614	0.00195196
s__Prevotella_stercorea	1.33778	0.71241	3.37655	14.5876	0.00067975	0.0262763	3.69377	2.49569	1.64425	0.00064685	0.0336299	0.22711
s__Streptococcus_infantarius	0.00207156	0.000874688	0.317609	14.5429	0.000695086	0.0262763	3.17887	0.37171	2.87862	0.00422033	0.926673	0.0111411
s__Lactobacillus_delbrueckii	0.0541087	0.0406975	0.00313719	14.4503	0.00072806	0.0262763	2.9004	2.83913	0.0222718	0.0104154	0.0125726	0.999727
s__Clostridium_bolteae	0.0475281	0.0903319	0.304755	13.8759	0.000970236	0.0320987	2.61145	1.11826	3.54974	0.0244664	0.502758	0.0011226
s__Dialister_succinatiphilus	0.07679	0.698809	0.0891056	12.7037	0.00174351	0.0532441	2.36671	3.10564	0.976027	0.0471588	0.00539296	0.592048
s__Clostridium_symbiosum	0.0124656	0.0105056	0.111094	12.2207	0.00221976	0.0612237	2.76439	0.469157	3.09469	0.0157353	0.885772	0.00559162
s__Coprococcus_comes	0.578631	0.297436	0.138826	12.1382	0.00231324	0.0612237	1.95334	1.5605	3.44386	0.123999	0.262927	0.00166151
s__Fusobacterium_nucleatum	0.00395906	0	0.0161888	11.9824	0.00250064	0.0615062	3.19868	1.75962	1.94225	0.0039458	0.183357	0.126942
s__Veillonella_dispar	0.0832394	0.0127856	0.131767	11.8787	0.00263377	0.0615062	2.98014	3.13644	0.109663	0.00810622	0.00486766	0.993392
s__Escherichia_coli	4.50255	0.635889	3.41535	11.5436	0.00311419	0.0686852	3.27623	1.35614	2.16177	0.0030211	0.364178	0.0778809
s__Streptococcus_tigurinus	0.00373875	0	0.0138797	11.1171	0.00385428	0.0805341	2.99125	1.42539	1.95469	0.00782408	0.32776	0.123645
s__Ruminococcus_sp_5_1_39BFAA	0.355048	0.896147	0.227493	11.0138	0.00405871	0.0805654	3.28843	1.87837	1.36726	0.00289514	0.144947	0.358196
s__Parabacteroides_johnsonii	0.0486178	0.0447309	0.592421	10.8529	0.00439869	0.0831562	2.25829	1.05014	3.10035	0.0618288	0.545201	0.00548805
s__Bacteroides_finegoldii	0.141375	0.282197	0.230133	10.6291	0.00491945	0.0887737	2.97704	2.45467	0.459707	0.00818666	0.0375179	0.890065
s__Megamonas_hypermegale	0.177164	0.422965	0.171224	10.3793	0.00557406	0.0962131	2.39401	2.81888	0.15935	0.0439652	0.0133681	0.986099
s__Clostridiales_bacterium_1_7_47FAA	0.00564438	0.00243719	0.00954094	10.2441	0.00596373	0.09865	2.45147	0.651028	2.79522	0.0378362	0.791785	0.0143544
s__Clostridium_innocuum	2.15625e-05	0.000981875	0.00577469	9.60681	0.00820176	0.130244	1.5914	1.71253	3.00253	0.249315	0.200434	0.00754656
s__Megamonas_rupellensis	0.0325847	0.0824278	0.00865781	9.43711	0.00892808	0.136325	2.49206	2.49206	0.0531165	0.0339594	0.0339594	0.998446
s__Eubacterium_eligens	2.10815	1.66225	1.18103	8.97433	0.0112525	0.165454	2.1513	1.20846	2.7326	0.0798086	0.448115	0.0172814
s__Streptococcus_anginosus	0.185352	0.00137781	0.138141	8.86763	0.0118691	0.168287	2.87928	1.9473	1.30047	0.0111184	0.125596	0.394883
s__Clostridium_hathewayi	0.0147819	0.0673459	0.265928	8.78103	0.0123943	0.169674	1.80958	1.24065	2.87631	0.166394	0.429166	0.0112206
s__Streptococcus_vestibularis	0.042145	0.00136531	0.250542	8.67673	0.0130579	0.172799	2.88517	1.45916	1.56028	0.0109183	0.310767	0.263025
s__Klebsiella_pneumoniae	0.125332	0.552402	1.36829	8.26403	0.0160505	0.188149	1.59494	1.52595	2.74922	0.247785	0.27869	0.0164571
s__Butyrivibrio_crossotus	0.0231888	0.447573	0.413698	8.26028	0.0160806	0.188149	2.18501	2.18501	0.0222718	0.073736	0.073736	0.999727
s__Lactobacillus_amylovorus	0	0.00407969	0	8.2562	0.0161135	0.188149	2.04806	2.04806	#N/A	0.100946	0.100946	#N/A
s__Shigella_flexneri	0	0	0.00154781	8.2562	0.0161135	0.188149	2.04806	#N/A	2.04806	0.100946	#N/A	0.100946
s__Eubacterium_ventriosum	0.103368	0.233081	0.0498181	8.08216	0.0175785	0.19939	2.82975	1.55475	1.27379	0.0129356	0.265511	0.41002
