# Supplementary material for: The fecal microbiota of patients with pancreatic ductal adenocarcinoma and autoimmune pancreatitis characterized by metagenomic sequencing
Source: J Transl Med. 2021 May 18;19:215. doi: 10.1186/s12967-021-02882-7 (PMC8130326; doi:10.1186/s12967-021-02882-7)
Supplement: Supplementary file 4 — Additional file 4: Table S4. Differentially enriched CAGs between PDAC/HC, AIP/HC or PDAC/AIP groups. [file 12967_2021_2882_MOESM4_ESM.xlsx]

## Sheet: Table S4
Table S4. Differentially enriched CAGs between PDAC/HC, AIP/HC or PDAC/AIP groups.
	AIP	HC	PDAC	H	pvalue	p.adj	t(HC:PDAC)	t(HC:AIP)	t(PDAC:AIP)	p(PDAC:HC)	p(AIP:HC)	p(PDAC:AIP)
CAG0181	1.0709e-05	1.4380407359375e-05	3.11259e-06	27.222	1.22691112356465e-06	0.00290016596921293	4.72844	0.913046464400277	4.20305	6.75592477750175e-06	0.632031	7.81149528777947e-05
CAG0146	2.88263e-06	5.88066e-06	8.94557e-07	21.0072	2.7437169594285e-05	0.0104708903541137	4.00576	3.41489	0.660563671477801	0.000182628638096038	0.00184610330273971	0.786353675269789
CAG0010	5.30444e-08	3.6892e-08	8.53591e-07	17.7909	0.000137009374238672	0.0309498807258819	3.12695	0.993089637996731	3.7244	0.00502437519859833	0.581225698038224	0.00057374627336193
CAG0239	9.06405e-07	4.57333e-06	1.64766e-06	17.6231	0.000148998516750456	0.0317761248516928	2.40401	4.06631	2.04933	0.0428415193605761	0.000141301277926664	0.100660226949887
CAG0128	2.69591e-06	3.56812e-06	7.65094e-07	17.3952	0.000166989331401595	0.0342250607922627	4.15685	1.71978	2.39912	9.56321344657285e-05	0.197736365050543	0.0433876920213617
CAG0027	9.25753e-08	9.40291e-08	5.45957e-07	17.2001	0.000184098503170657	0.0342250607922627	2.96779	1.47482	3.78214	0.00843082999254952	0.303056249102809	0.000456529581812193
CAG0053	2.31005e-06	1.49204e-06	3.81847e-07	15.1417	0.000515252110207073	0.0598018542865889	3.29524	0.444553853107438	3.48908	0.00282701250608952	0.896808703391737	0.00140726758828791
CAG0202	1.04063e-06	5.35552e-07	2.90625e-07	12.8989	0.00158135226750098	0.109819226308473	2.17084	1.61431	3.4595	0.0762425512228285	0.239522090564859	0.00156911673292015
CAG0002	4.92104e-06	5.06609e-07	3.19417e-06	12.8598	0.00161260137754367	0.110311062156313	3.5362	1.25681	2.25667	0.00118103374962097	0.419785783861327	0.0620746231053215
CAG0117	1.62782e-08	9.6908e-09	1.7423e-07	12.796	0.00166487434885263	0.111856615383633	2.64871	0.743425214224745	2.98855	0.0220208031470823	0.737598546804211	0.00789182257633736
CAG0059	1.31462e-07	7.96859e-07	1.07428e-07	12.5664	0.00186744806578544	0.118654292291801	3.14461	2.90063	0.623710461889639	0.00473642220737147	0.0104080819004255	0.807107
CAG0159	1.21722e-06	3.01019e-06	4.35849e-07	12.3185	0.00211380479397199	0.125457182034443	3.40033	1.35686	2.37673	0.00194586967109311	0.363788833358816	0.0459645258642156
CAG0008	4.94893e-07	3.94713e-08	2.56225e-06	12.1936	0.00225007517372498	0.125702235458403	3.49401	1.98556	1.46589	0.00138184911671635	0.115742140519693	0.307437
CAG0282	1.31471e-06	9.10283e-08	1.48719e-06	11.933	0.00256324424548402	0.130262997870116	3.21349	2.91486	0.318447541075053	0.00375137017044802	0.00995760686433744	0.945635912243675
CAG0130	8.18184e-06	9.94633e-06	4.42005e-06	11.7577	0.00279806909459784	0.139922751758131	3.20909	0.429669	2.65858	0.00380824153337167	0.903260598236581	0.0214099728667634
CAG0122	9.03698e-07	2.6441e-08	4.23958e-07	11.1506	0.0037903059694947	0.151008288927506	2.92441	3.05279	0.0425291409450815	0.00966482804299518	0.00641507921881868	0.999003296934088
CAG0001	9.60189e-07	2.88517e-08	5.48416e-07	10.7687	0.00458771459017448	0.165126267087759	3.16882	2.64302	0.684433762954326	0.00436612766655331	0.0223800320007828	0.772583187350836
CAG0241	5.68643e-07	1.51777e-08	2.18733e-07	10.7384	0.00465781057115671	0.165557766918909	3.2913	2.54276	0.568023471295684	0.00286621838779622	0.0295985348373695	0.837138438026588
CAG0210	1.22576e-07	6.66697e-07	7.44312e-08	10.5909	0.00501443343343602	0.166382158750088	2.46565	2.46565	0.0222717701593687	0.0364406573666544	0.0364406573666544	0.999726561043292
CAG0166	4.56547e-06	3.22123e-06	1.94461e-06	10.3696	0.00560092025395498	0.175391223304762	2.06514	1.4236	3.05418	0.0971726208042758	0.328674754706266	0.00638613238176566
CAG0216	2.29839e-07	8.51455e-07	7.6167e-07	10.2363	0.00598716792712298	0.180887310998203	1.69108	3.19887	1.38004	0.208571159263827	0.00394331103110257	0.351377763144113
red, represents the fomer group enriched; green, represents the latter group enriched. Cut-off of adjusted p-value(Benjamini-Hochberg corrected Kruskal- Wallis test) was set at 0.2 and cut off of p value for pairwise comparison (Steel-Dwass test) was set at 0.05
