# Supplementary material for: The fecal microbiota of patients with pancreatic ductal adenocarcinoma and autoimmune pancreatitis characterized by metagenomic sequencing
Source: J Transl Med. 2021 May 18;19:215. doi: 10.1186/s12967-021-02882-7 (PMC8130326; doi:10.1186/s12967-021-02882-7)
Supplement: Supplementary file 5 — Additional file 5: Table S5. Differentially enriched KO modules in PDAC, AIP and HC groups. modules with a repoter score > 2.3 (the former enriched) or < − 2.3 (the latter were enriched) were shown. [file 12967_2021_2882_MOESM5_ESM.xlsx]

## Sheet: Sheet1
Table S5. Differentially enriched KO modules in PDAC, AIP and HC groups. modules with a repoter score ＞2.3(the former enriched) or＜-2.3 (the latter were enriched) were shown.
	PDAC vs HC	AIP vs HC	PDAC vs AIP	name
M00334	4.38523	1.43953	3.80671	Type VI secretion system
M00331	4.37115	4.07571	2.84013	Type II general secretion pathway
M00117	2.97176	2.97159	1.63239	Ubiquinone biosynthesis, prokaryotes
M00324	2.92964	3.00747	1.91229	Dipeptide transport system
M00739	2.90599	3.24195	1.84517	Cationic peptide transport system
M00229	2.86649	3.18009	1.9044	Arginine transport system
M00417	2.83343	2.69608	1.7437	Cytochrome o ubiquinol oxidase
M00349	2.73615	2.72908	1.9035	Microcin C transport system
M00193	2.69044	1.50159	2.14227	Putative spermidine/putrescine transport system
M00300	2.66726	2.55139	1.99428	Putrescine transport system
M00226	2.66437	2.39879	1.87045	Histidine transport system
M00060	2.65914	2.71364	2.08523	Lipopolysaccharide biosynthesis, KDO2-lipid A
M00087	2.65551	1.51614	1.95689	beta-Oxidation
M00225	2.65211	2.30069	1.99447	Lysine/arginine/ornithine transport system
M00319	2.51392	3.81225	0.212998	Manganese/zinc/iron transport system
M00545	2.4669	2.59129	1.67275	Trans-cinnamate degradation
M00230	2.41895	2.4935	1.60199	Glutamate/aspartate transport system
M00306	2.41477	2.09254	1.85679	PTS system, fructose-specific II-like component
M00530	2.3865	1.87101	1.64331	Dissimilatory nitrate reduction
M00192	2.37545	1.54255	1.77939	Putative thiamine transport system
M00456	2.37075	2.03802	1.41589	ArcB-ArcA (anoxic redox control) two-component regulatory system
M00210	2.35071	2.63353	1.54982	Phospholipid transport system
M00697	2.34911	1.30385	1.88872	Multidrug resistance, efflux pump MdtEF-TolC
M00542	2.33673	0.301282	2.0252	EHEC/EPEC pathogenicity signature, T3SS and effectors
M00647	2.33539	0.213446	2.15264	Multidrug resistance, efflux pump AcrAB-TolC/SmeDEF
M00241	2.33438	2.19093	1.63977	Vitamin B12 transport system
M00191	2.33235	2.27922	1.60912	Thiamine transport system
M00149	2.18789	2.65147	1.38211	Succinate dehydrogenase, prokaryotes
M00474	2.16069	2.35739	1.28395	RcsC-RcsD-RcsB (capsule synthesis) two-component regulatory system
M00317	2.13675	2.67133	1.36618	Manganese/iron transport system
M00529	2.00717	2.58655	0.771986	Denitrification
M00791	1.99534	2.50731	0.565042	Manganese/zinc transport system
M00144	1.96912	-0.104582	2.50328	NADH:quinone oxidoreductase, prokaryotes
M00227	1.95068	2.44209	1.00826	Glutamine transport system
M00116	1.91355	2.66329	0.398053	Menaquinone biosynthesis
M00080	1.90056	0.178692	2.5437	Lipopolysaccharide biosynthesis
M00320	1.85236	2.34759	1.10597	Lipopolysaccharide export system
M00194	1.83494	2.39549	1.24618	Maltose/maltodextrin transport system
M00063	1.77328	2.35587	0.965963	CMP-KDO biosynthesis
M00219	1.77128	2.42077	0.598193	AI-2 transport system
M00669	1.73956	2.58215	0.974673	gamma-Hexachlorocyclohexane transport system
M00120	1.5843	2.54832	0.627452	Coenzyme A biosynthesis
M00333	1.31793	-3.49188	2.42717	Type IV secretion system
M00807	1.30311	2.50539	-0.324758	PTS system, galactose-specific II component
M00496	1.2022	2.30592	-0.131729	ComD-ComE (competence) two-component regulatory system
M00239	1.02372	-2.31903	1.46625	Peptides/nickel transport system
M00792	0.988523	2.33479	-1.50968	Manganese/zinc transport system
M00335	0.947396	2.48758	-0.855839	Sec (secretion) system
M00793	0.924197	2.37595	-1.13932	dTDP-L-rhamnose biosynthesis
M00159	0.113812	-3.06897	1.67306	V/A-type ATPase, prokaryotes
M00178	0.0322688	4.73447	-4.00802	Ribosome, bacteria
M00158	0	2.0254	-2.56236	F-type ATPase, eukaryotes
M00183	-0.440258	1.94602	-2.6346	RNA polymerase, bacteria
M00298	-0.471676	1.47871	-2.5848	Multidrug/hemolysin transport system
M00228	-0.691487	2.36204	-3.28347	Putative glutamine transport system
M00619	-1.00885	1.8104	-2.54824	Xylobiose transport system
M00459	-1.18345	0.743476	-2.67754	VicK-VicR (cell wall metabolism) two-component regulatory system
M00495	-1.20388	0.990842	-2.60508	AgrC-AgrA (exoprotein synthesis) two-component regulatory system
M00023	-1.39099	1.93188	-4.07009	Tryptophan biosynthesis
M00567	-1.46573	-3.46567	1.48724	Methanogenesis
M00403	-1.65896	1.22077	-2.61019	HRD1/SEL1 ERAD complex
M00730	-1.82597	-0.350661	-2.83898	Cationic antimicrobial peptide (CAMP) resistance, VraFG transporter
M00430	-1.90303	-0.930533	-2.53885	Exon junction complex (EJC)
M00184	-1.91229	-2.71624	1.76022	RNA polymerase, archaea
M00253	-1.9134	-1.49368	-2.84732	Sodium transport system
M00491	-1.93148	1.63085	-2.48105	arabinogalactan oligomer/maltooligosaccharide transport system
M00657	-1.95329	-1.4892	-2.58579	VanS-VanR (VanE type vancomycin resistance) two-component regulatory system
M00586	-1.96181	1.14027	-2.62863	Putative amino-acid transport system
M00565	-1.96682	-1.68752	-2.78973	Trehalose biosynthesis
M00469	-1.97431	1.74165	-2.68148	BceS-BceR (bacitracin transport) two-component regulatory system
M00737	-1.97872	0.798221	-2.63332	Bacitracin resistance, VraDE transporter
M00207	-1.98717	0.104474	-2.58025	Putative multiple sugar transport system
M00747	-1.99635	-0.0816068	-2.71263	Bacitracin transport system
M00719	-1.99986	0.703653	-2.56575	Ihk-Irr (virulence regulation) two-component regulatory system
M00707	-2.00688	0.942607	-2.64013	Multidrug resistance, MdlAB/SmdAB transporter
M00656	-2.01442	0.352225	-2.64718	VanS-VanR (VanB type vancomycin resistance) two-component regulatory system
M00733	-2.0324	-1.50445	-2.57326	GraS-GraR (cationic antimicrobial peptide transport) two-component regulatory system
M00458	-2.03262	-1.42062	-2.66888	ResE-ResD (aerobic and anaerobic respiration) two-component regulatory system
M00812	-2.03361	-0.765987	-2.64492	AgrC2-AgrA2 (virulence regulation) two-component regulatory system
M00705	-2.04069	-1.45628	-2.61212	Multidrug resistance, efflux pump MepA
M00855	-2.06554	0.505899	-2.94455	Glycogen degradation
M00163	-2.07013	-0.135568	-2.59684	Photosystem I
M00179	-2.08325	2.52877	-4.15255	Ribosome, archaea
M00734	-2.08454	0.799311	-2.65194	BraS-BraR (bacitracin transport) two-component regulatory system
M00554	-2.09474	-1.47848	-2.59987	Nucleotide sugar biosynthesis
M00513	-2.10561	1.63604	-2.89133	LuxQN/CqsS-LuxU-LuxO (quorum sensing) two-component regulatory system
M00478	-2.10595	-0.742969	-2.59604	DegS-DegU (multicellular behavior control) two-component regulatory system
M00816	-2.12395	-0.0116597	-2.62426	NisK-NisR (lantibiotic biosynthesis) two-component regulatory system
M00470	-2.13279	0.288402	-2.58853	YxdK-YxdJ (antimicrobial peptide response) two-component regulatory system
M00251	-2.13805	1.5464	-2.61467	Teichoic acid transport system
M00061	-2.14782	-0.808945	-3.35338	D-Glucuronate degradation
M00199	-2.21113	1.1674	-3.11913	L-Arabinose/lactose transport system
M00197	-2.32312	0.57424	-2.67953	Putative fructooligosaccharide transport system
M00185	-2.3488	1.56115	-3.78198	Sulfate transport system
M00764	-2.35645	-0.736141	-2.09565	PTS system, fructoselysine/glucoselysine-specific II component
M00603	-2.36129	1.66623	-3.08595	Putative aldouronate transport system
M00813	-2.36335	-1.73843	-2.57922	Lantibiotic transport system
M00299	-2.37557	2.27847	-3.68944	Spermidine/putrescine transport system
M00563	-2.40767	-1.86258	-0.35951	Methanogenesis
M00485	-2.42033	-2.26996	-1.49654	KinABCDE-Spo0FA (sporulation control) two-component regulatory system
M00618	-2.42111	-0.473327	-2.52571	Acetogen
M00214	-2.426	-0.596972	-3.19813	Methyl-galactoside transport system
M00081	-2.45539	-0.772833	-0.837935	Pectin degradation
M00817	-2.46579	0.677518	-3.75352	Lantibiotic transport system
M00186	-2.48113	-1.77974	-0.46292	Tungstate transport system
M00589	-2.48994	-0.767259	-3.13205	Putative lysine transport system
M00434	-2.50175	-1.17038	-3.10804	PhoR-PhoB (phosphate starvation response) two-component regulatory system
M00601	-2.50673	1.65388	-3.00242	Putative chitobiose transport system
M00652	-2.50755	-2.26685	-1.10421	Vancomycin resistance, D-Ala-D-Ser type
M00234	-2.51348	-1.79296	-3.29261	Cystine transport system
M00236	-2.51735	-0.952249	-2.42152	Putative polar amino acid transport system
M00140	-2.52392	-1.2205	-2.2598	C1-unit interconversion, prokaryotes
M00318	-2.53793	0.951121	-3.32585	Iron/zinc/manganese/copper transport system
M00205	-2.57431	-1.84138	-3.03863	N-Acetylglucosamine transport system
M00271	-2.58672	-1.39026	-0.321966	PTS system, beta-glucoside-specific II component
M00247	-2.59487	-1.75981	-3.25594	Putative ABC transport system
M00161	-2.61056	-0.542403	-2.60165	Photosystem II
M00651	-2.68491	-1.74547	-1.63472	Vancomycin resistance, D-Ala-D-Lac type
M00377	-2.79595	-1.20688	-2.5293	Reductive acetyl-CoA pathway (Wood-Ljungdahl pathway)
M00609	-2.85871	-1.14456	-3.67932	Cysteine biosynthesis
M00222	-2.86338	-2.00297	0.126039	Phosphate transport system
M00122	-2.87777	-2.64848	-1.32501	Cobalamin biosynthesis
M00196	-2.8799	-1.52131	-1.56214	Raffinose/stachyose/melibiose transport system
M00605	-2.94169	0.16306	-3.46461	Glucose/mannose transport system
M00602	-3.02573	1.35578	-3.30418	Arabinosaccharide transport system
M00439	-3.21628	1.32208	-4.19676	Oligopeptide transport system
M00631	-3.2338	-1.39121	-3.71045	D-Galacturonate degradation (bacteria)
M00582	-3.29623	-1.65427	-2.11204	Energy-coupling factor transport system
M00157	-3.82178	-2.31364	-4.97367	F-type ATPase, prokaryotes and chloroplasts
M00177	-4.56222	-2.61723	-1.51005	Ribosome, eukaryotes
