# Supplementary material for: The fecal microbiota of patients with pancreatic ductal adenocarcinoma and autoimmune pancreatitis characterized by metagenomic sequencing
Source: J Transl Med. 2021 May 18;19:215. doi: 10.1186/s12967-021-02882-7 (PMC8130326; doi:10.1186/s12967-021-02882-7)
Supplement: Supplementary file 6 — Additional file 6: Table S6. Comparison of genes involved in butyrate synthesis in acetyl-CoA pathway, aminobutyrate pathway, glutarate pathway and lysine pathway. FDR-corrected Kruskal–Wallis test followed by Steel–Dwass test for pairwise comparisons. [file 12967_2021_2882_MOESM6_ESM.xlsx]

## Sheet: Sheet1
Table S6. Comparison of genes involved in butyrate synthesis in acetyl-CoA pathway, aminobutyrate pathway, glutarate pathway and lysine pathway. FDR-corrected Kruskal-Wallis test followed by Steel-Dwass test for pairwise comparisons
	AIP	HC	PDAC	H	pvalue	p.adj	t(AIP:PDAC)	t(AIP:HC)	t(PDAC:HC)	p(PDAC:HC)	p(AIP:HC)	p(PDAC:AIP)
But	0.188198	0.225081	0.111486	21.9906	1.67805e-05	0.000453073	1.32878	0.39398	1.67574	0.214524	0.918008	0.379117
Cro	0.212504	0.24719	0.128833	19.9093	4.75061e-05	0.000641332	1.37266	0.850352	2.10093	0.0896285	0.671621	0.355306
EtfA	0.230315	0.259428	0.147752	18.1802	0.000112776	0.000694578	0.258657	0.0998768	0.48207	0.879799	0.994516	0.963791
Thl	0.227571	0.257528	0.14318	18.0925	0.000117831	0.000694578	0.665364	0.882918	1.65697	0.221966	0.651105	0.783604
Bcd	0.442787	0.539049	0.319969	17.9172	0.000128626	0.000694578	0.20652	0.605326	0.840005	0.678109	0.817208	0.976762
Ptb	0.0119725	0.00870492	0.00417985	17.3218	0.000173228	0.000779525	2.54341	1.74602	4.13556	0.0001049	0.18818	0.0295459
EtfB	0.219527	0.243083	0.140327	16.5615	0.000253345	0.000977187	3.39661	0.873113	2.49905	0.0333267	0.657295	0.00197209
Hbd	0.24159	0.259089	0.151654	16.0771	0.000322777	0.00108937	3.0246	1.63603	4.56523	1.48756e-05	0.230473	0.00702932
Buk	0.0104117	0.00814638	0.00398959	12.4257	0.00200351	0.00601054	2.91461	1.25108	4.41753	2.97126e-05	0.4231	0.00996524
X4Hbt	0.00121349	0.0014846	0.00293597	5.79755	0.0550906	0.148745	2.80463	1.16859	4.21613	7.37412e-05	0.472005	0.0139548
HgdB	0.0267698	0.0289296	0.0226909	4.82304	0.0896791	0.212384	2.76338	1.03111	3.98786	0.000196879	0.557179	0.0157826
AbfH	0.00153897	0.00139001	0.00278615	4.72057	0.0943931	0.212384	1.35436	0.247467	1.57105	0.258229	0.966805	0.365144
AbfD.Isom	0.00159605	0.00151825	0.00306288	3.17919	0.204009	0.42371	2.94211	0.701157	3.84017	0.000361646	0.762796	0.00914311
GctB	0.00894488	0.00921645	0.00684384	2.93419	0.230594	0.442752	0.0550059	0.873113	0.765383	0.72428	0.657295	0.998333
HgCoAd_C	0.00592348	0.0057828	0.00441944	2.78522	0.248426	0.442752	0.989868	0.0687408	0.913046	0.632031	0.997398	0.583268
AtoA	0.0105079	0.0146814	0.00861735	2.67599	0.262371	0.442752	1.03116	0.508682	1.67841	0.213479	0.867116	0.557147
KamE	0.0136696	0.0183538	0.0123815	1.70334	0.426701	0.677702	0.206223	0.357452	0.631076	0.803011	0.931997	0.976828
Kce	0.0133409	0.016627	0.0123496	1.23582	0.539069	0.760729	1.30608	0.742401	2.21548	0.0685763	0.738216	0.39174
HgCoAd_B	0.0100269	0.0100091	0.00838835	1.22078	0.54314	0.760729	0.200446	0.503539	0.626417	0.805605	0.869605	0.978094
KamD	0.0129177	0.0177593	0.0129901	1.14717	0.563503	0.760729	0.213122	0.618697	0.792202	0.707831	0.809878	0.975271
HgCoAd_A	0.00453263	0.00489147	0.00452757	0.906163	0.635666	0.817285	0.041245	0.93492	0.913046	0.632031	0.618151	0.999063
AtoD	0.0126616	0.0162756	0.0111537	0.750541	0.687103	0.823141	0.0137515	1.03136	1.21517	0.444137	0.557022	0.999896
KamA	0.0124439	0.0155473	0.0112651	0.709942	0.701194	0.823141	0.0825445	0.948737	0.966799	0.597906	0.609376	0.996251
Kdd	0.0124934	0.0164358	0.0124834	0.531135	0.766771	0.857772	0.0687871	0.694983	0.56407	0.839204	0.766422	0.997395
Kal	0.0115924	0.015848	0.0113256	0.460484	0.794341	0.857772	4.02841	1.20298	2.86011	0.0117927	0.451372	0.000165988
HgdA	0.00575207	0.00648298	0.00567502	0.382315	0.826002	0.857772	2.88712	1.33357	4.09528	0.000124816	0.376481	0.010853
alternative.transferases	0.000472304	0.000333351	0.000255153	0.205624	0.902296	0.902296	2.22848	0.0628785	1.91116	0.13548	0.997823	0.0664662
